# Supplementary material for: Unravelling the Molecular Mechanisms Underlying the Protective Effect of Lactate on the High-Pressure Resistance of Listeria monocytogenes
Source: Biomolecules. 2021 Apr 30;11(5):677. doi: 10.3390/biom11050677 (PMC8147161; doi:10.3390/biom11050677)
Supplement: Supplementary file 1 [file biomolecules-11-00677-s001.zip]

Archive with 11 entries (10 files):
- biomolecules-1111984-proof-suppl/
- biomolecules-1111984-proof-suppl/supplementary table 1.pdf
- biomolecules-1111984-proof-suppl/supplementary table 10.pdf
- biomolecules-1111984-proof-suppl/supplementary table 2.pdf
- biomolecules-1111984-proof-suppl/supplementary table 3.pdf
- biomolecules-1111984-proof-suppl/supplementary table 4.pdf
- biomolecules-1111984-proof-suppl/supplementary table 5.pdf
- biomolecules-1111984-proof-suppl/supplementary table 6.pdf
- biomolecules-1111984-proof-suppl/supplementary table 7.pdf
- biomolecules-1111984-proof-suppl/supplementary table 8.pdf
- biomolecules-1111984-proof-suppl/supplementary table 9.pdf
